# Supplementary material for: Higher Virulence of Diplodia seriata Isolates on Vines of cv. Cabernet Sauvignon Associated with 10-Year-Old Wood Compared to Young Tissue
Source: Plants (Basel). 2023 Aug 18;12(16):2984. doi: 10.3390/plants12162984 (PMC10459257; doi:10.3390/plants12162984)
Supplement: Supplementary file 1 [file plants-12-02984-s001.zip]

Archive with 3 entries (3 files):
- Supplementary alignment Table S2 D. seriata PUCV BT.xlsx
- Supplementary Table S1 alignment D.seriata PUCV ITS genes.xls
- Supplementary Table S3.pdf
